# Supplementary material for: Enzyme-Linked Aptamer Kits for Rapid, Visual, and Sensitive Determination of Lactoferrin in Dairy Products
Source: Foods. 2022 Nov 22;11(23):3763. doi: 10.3390/foods11233763 (PMC9736959; doi:10.3390/foods11233763)
Supplement: Supplementary file 1 [file foods-11-03763-s001.zip]

Archive with 1 entries (1 files):
- foods-1989830-supplementary.pdf
